# Supplementary material for: Three-Layer PdO/CuWO4/CuO System for Hydrogen Gas Sensing with Reduced Humidity Interference
Source: Nanomaterials (Basel). 2021 Dec 20;11(12):3456. doi: 10.3390/nano11123456 (PMC8704960; doi:10.3390/nano11123456)
Supplement: Supplementary file 1 [file nanomaterials-11-03456-s001.zip]

Archive with 1 entries (1 files):
- nanomaterials-1479532-supplementary.pdf
